# Supplementary material for: Research on energy-saving control of agricultural hybrid tractors integrating working condition prediction
Source: PLoS One. 2024 Mar 7;19(3):e0299658. doi: 10.1371/journal.pone.0299658 (PMC10919626; doi:10.1371/journal.pone.0299658)
Supplement: S1 File — (ZIP) [file pone.0299658.s001.zip]

Archive with 4 entries (3 files):
- Information on tractor plowing conditions and prediction results data/Prediction error of tractor plowing conditions.xlsx
- Information on tractor plowing conditions and prediction results data/Prediction results of tractor plowing conditions.xlsx
- Information on tractor plowing conditions and prediction results data/Tractor plowing condition data.xlsx
- Information on tractor plowing conditions and prediction results data/
