# Supplementary material for: Research on energy-saving control of agricultural hybrid tractors integrating working condition prediction
Source: PLoS One. 2024 Mar 7;19(3):e0299658. doi: 10.1371/journal.pone.0299658 (PMC10919626; doi:10.1371/journal.pone.0299658)
Supplement: S1 File — (ZIP) [file pone.0299658.s001.zip › Information on tractor plowing conditions and prediction results data/Prediction error of tractor plowing conditions.xlsx]

## Sheet: Sheet1
Time (s)	1	2	3	4	5	6	7	8	9	10	11	12	13	14	15	16	17	18	19	20	21	22	23	24	25	26	27	28	29	30	31	32	33	34	35	36	37	38	39	40	41	42	43	44	45	46	47	48	49
Velocity error percentage (%)	0	16.6667	15.4409	4.6658	13.5307	13.8823	18.9515	15.7524	18.3431	15.0453	15.1522	15.1353	11.9311	11.6896	13.5798	11.0506	10.4322	5.37847	6.04685	4.1641	3.65369	2.76443	2.26769	1.78426	1.33074	0.765952	0.683056	4.06211	3.4957	2.63751	0.171976	3.57888	0.377932	3.84369	1.29786	0.882969	0.33723	2.20271	3.3713	1.57733	0.181041	1.36178	2.07797	1.90556	1.17431	0.247094	0.635267	0.537006	1.87263
Plowing resistance error percentage (%)	0	40	11.7345	2.56431	10.2952	17.6435	17.0514	17.6679	18.6846	12.8869	16.0597	7.87323	15.3695	14.6048	15.1309	13.152	9.38353	11.4668	11.5031	9.20481	10.5973	11.8805	10.7585	9.60484	8.42492	9.31212	7.91541	8.54253	7.38431	8.25545	7.60102	6.31995	5.01246	3.91697	2.65719	2.30731	3.26488	5.86354	3.25531	7.02501	2.57293	1.70808	5.82535	3.69001	0.15994	0.678036	0.133019	0.232803	0.0948535
[truncated: 851 more columns]
