# Supplementary material for: Research on energy-saving control of agricultural hybrid tractors integrating working condition prediction
Source: PLoS One. 2024 Mar 7;19(3):e0299658. doi: 10.1371/journal.pone.0299658 (PMC10919626; doi:10.1371/journal.pone.0299658)
Supplement: S1 File — (ZIP) [file pone.0299658.s001.zip › Information on tractor plowing conditions and prediction results data/Prediction results of tractor plowing conditions.xlsx]

## Sheet: Sheet1
Time (s)	1	2	3	4	5	6	7	8	9	10	11	12	13	14	15	16	17	18	19	20	21	22	23	24	25	26	27	28	29	30	31	32	33	34	35	36	37	38	39	40	41	42	43	44	45	46	47	48	49
Velocity (km/h)	0	0.2	0.575002	1.03619	1.4986	2.1296	2.62883	3.33367	3.85799	4.5788	5.25094	5.77979	6.59274	7.42736	7.72343	7.99565	7.84069	8.21952	8.16561	8.02064	7.25576	7.3899	7.52539	7.66083	7.79487	7.83949	7.1485	7.19534	7.33433	7.59427	7.11221	7.52085	7.02646	7.6925	7.39474	7.43378	7.02361	6.94361	7.63367	7.51672	7.71394	7.7035	7.24754	7.65137	7.4869	7.58122	7.44701	7.03759	6.86892
Plowing resistance (N)	0	126	370.715	710.771	1134.94	1494.66	1917.3	2335.12	2654.38	3295.17	3729	5187.62	6093.24	7051.63	7773.06	8566.18	10198.9	11575.3	12902	15147.3	17291.3	18831.2	20421.7	22234.4	24670.5	26490.7	29053	31033.9	33702	35237.1	36153.9	36839.9	37489.4	38189.5	39885.6	42875.6	46183.9	45906.6	47557.6	41289.3	43305	37785.7	39923.2	43232.2	44101.8	43816.5	43636.1	43597.2	42761.6
[truncated: 851 more columns]
