# Supplementary material for: Research on energy-saving control of agricultural hybrid tractors integrating working condition prediction
Source: PLoS One. 2024 Mar 7;19(3):e0299658. doi: 10.1371/journal.pone.0299658 (PMC10919626; doi:10.1371/journal.pone.0299658)
Supplement: S1 File — (ZIP) [file pone.0299658.s001.zip › Information on tractor plowing conditions and prediction results data/Tractor plowing condition data.xlsx]

## Sheet: Sheet1
Time (s)	1	2	3	4	5	6	7	8	9	10	11	12	13	14	15	16	17	18	19	20	21	22	23	24	25	26	27	28	29	30	31	32	33	34	35	36	37	38	39	40	41	42	43	44	45	46	47	48	49
Velocity (km/h)	0	0.24	0.68	0.99	1.32	1.87	2.21	2.88	3.26	3.98	4.56	5.02	5.89	6.65	6.8	7.2	7.1	7.8	7.7	7.7	7	7.6	7.7	7.8	7.9	7.9	7.1	7.5	7.6	7.8	7.1	7.8	7	8	7.3	7.5	7	7.1	7.9	7.4	7.7	7.6	7.1	7.8	7.4	7.6	7.4	7	7
Plowing resistance (N)	0	210	420	693	1029	1270.5	1638	1984.5	2236.5	2919	3213	4809	5281.5	6153	6751.5	7570.5	9324	10384.5	11571	13870.5	15634.5	16831.5	18438	20286	22753.5	24234	26922	28591.5	31384.5	32550	33600	34650	35700	36750	38853.2	41908.7	44723.7	43363.9	46058.2	38579.1	44448.6	37151.1	42392.7	44888.6	44172.4	43521.4	43578.2	43698.9	42802.2
[truncated: 851 more columns]
